# Supplementary material for: YB-1 Phosphorylation at Serine 209 Inhibits Its Nuclear Translocation
Source: Int J Mol Sci. 2021 Dec 31;23(1):428. doi: 10.3390/ijms23010428 (PMC8745666; doi:10.3390/ijms23010428)
Supplement: Supplementary file 1 [file ijms-23-00428-s001.zip]

Archive with 1 entries (1 files):
- ijms-1500120-supplementary.pdf
